# Supplementary material for: Seascape Genetics of a Globally Distributed, Highly Mobile Marine Mammal: The Short-Beaked Common Dolphin (Genus Delphinus)
Source: PLoS One. 2012 Feb 2;7(2):e31482. doi: 10.1371/journal.pone.0031482 (PMC3271111; doi:10.1371/journal.pone.0031482)
Supplement: Table S1 — Mean pairwise difference between average values of a) sea surface temperature (SST), b) chlorophyll concentration (CHL) and c) water turbidity (KD490) obtained for each oceanographic region where short-beaked common dolphins were sampled for this study, with significant values of paired t-tests indicated in bold. (XLS) [file pone.0031482.s002.xls]

## Sheet: Sheet1
Table S1. Mean pairwise difference between average values of a) sea surface temperature (SST), b) chlorophyll concentration (CHL) and c) water turbidity (KD490) obtained for each oceanographic region where short-beaked common dolphins were sampled for this study, with significant values of paired t-tests indicated in bold.
a) SST
	NEATL	CEATL	NWATL	NEPAC	SWPACAUS	SWPACNZ	SEIND
NEATL
CEATL	6.47886
NWATL	0.38654	6.09231
NEPAC	4.00799	2.47087	-3.62145
SWPACAUS	3.98241	-2.49645	3.59586	-0.02558
SWPAC_NZ	2.88076	3.59809	2.49422	-1.12723	1.10164
SEIND	3.44226	3.0366	3.05571	-0.56573	0.54015	-0.56149
b) CHL
	NEATL	CEATL	NWATL	NEPAC	SWPACAUS	SWPACNZ	SEIND
NEATL
CEATL	-0.58515
NWATL	0.14719	-0.73234
NEPAC	-0.31631	-0.26884	0.4635
SWPACAUS	-0.33893	0.24622	-0.48612	-0.02262
SWPACNZ	-0.30756	-0.27759	-0.45475	0.00875	-0.03137
SEIND	-0.30755	-0.27761	-0.45473	0.00877	-0.03138	-1e-05
c) KD490
	NEATL	CEATL	NWATL	NEPAC	SWPACAUS	SWPACNZ	SEIND
NEATL
CEATL	-0.05175
NWATL	0.00928	-0.06103
NEPAC	-0.02937	-0.02238	0.03865
SWPACAUS	-0.02481	0.02694	-0.03409	0.00456
SWPACNZ	-0.0239	-0.02785	-0.03318	0.00547	-0.00091
SEIND	-0.02593	-0.02583	-0.03521	0.00344	0.00112	0.00203
