# Supplementary material for: Seascape Genetics of a Globally Distributed, Highly Mobile Marine Mammal: The Short-Beaked Common Dolphin (Genus Delphinus)
Source: PLoS One. 2012 Feb 2;7(2):e31482. doi: 10.1371/journal.pone.0031482 (PMC3271111; doi:10.1371/journal.pone.0031482)
Supplement: Table S2 — Individual runs for the Bayesian analysis implemented in the program STRUCTURE with a burn-in phase of 4×105 and 4×106 MCMC replicates. The log-likelihood of the data (LnP(D)) for each run and an average across 10 runs for each K are shown. The K with the highest averaged maximum log-likelihood was considered the most likely number of clusters that better explains our dataset (in bold). (XLS) [file pone.0031482.s003.xls]

## Sheet: Sheet1
Table S2. Individual runs for the Bayesian analysis implemented in the program STRUCTURE with a burn-in phase of 4x105 and 4x106 MCMC replicates. The log-likelihood of the data (LnP(D)) for each run and an average across 10 runs for each K are shown. The K with the highest averaged maximum log-likelihood was considered the most likely number of clusters that better explains our dataset (in bold).
	LnP(D)
Replicates	K=1	K=2	K=3	K=4	K=5	K=6	K=7	K=8
1	-15268.8	-14910.7	-14878.3	-15465.1	-15171.1	-15194.4	-15500.3	-15335.5
2	-15270.4	-14910.4	-14894.6	-14890.2	-15095.7	-15165.6	-15445.3	-15525.2
3	-15269.7	-14906.7	-14897.3	-14940.7	-15050	-15063.7	-15058.3	-15440.9
4	-15269.2	-14905.6	-14824.2	-14892.2	-14908	-15258.5	-15106.6	-15113.3
5	-15270.5	-14904.6	-14951.5	-14967.1	-14927.4	-15409	-15248.3	-15662.9
6	-15269.8	-14911.8	-14873.1	-14884	-15045.6	-15053.5	-14941.7	-15477.4
7	-15268.8	-14906.5	-14830.8	-15254.9	-14982.6	-15245.1	-15224.2	-15259.4
8	-15269.3	-14918.6	-14843.7	-14931.6	-14970.1	-15097.8	-15261.8	-15201.4
9	-15269.4	-14905.3	-14810.8	-15098	-15112.1	-15183	-15183.5	-15486
10	-15269.7	-14902.4	-14891.8	-15174.3	-14993.5	-15136.3	-15379.9	-15667.8
Average	-15269.6	-14908.3	-14869.6	-15049.8	-15025.6	-15180.7	-15235	-15417
